# Supplementary material for: Towards fast whole-body PET/MR: Investigation of PET image quality versus reduced PET acquisition times
Source: PLoS One. 2018 Oct 30;13(10):e0206573. doi: 10.1371/journal.pone.0206573 (PMC6207312; doi:10.1371/journal.pone.0206573)
Supplement: S1 Table — (XLSX) [file pone.0206573.s001.xlsx]

## Sheet: Tabelle1
		1min													2min													3min													4min
			Lesion			Aorta			Liver							Lesion			Aorta			Liver							Lesion			Aorta			Liver							Lesion			Aorta			Liver
patient	lesion	Image Quality Score	SUVmean	SUVmax	SUVSD	SUVmean	SUVmax	SUVSD	SUVmean	SUVmax	SUVSD	SNR	CNR	image noise (blood pool)	Image Quality Score	SUVmean	SUVmax	SUVSD	SUVmean	SUVmax	SUVSD	SUVmean	SUVmax	SUVSD	SNR	CNR	image noise (blood pool)	Image Quality Score	SUVmean	SUVmax	SUVSD	SUVmean	SUVmax	SUVSD	SUVmean	SUVmax	SUVSD	SNR	CNR	image noise (blood pool)	Image Quality Score	SUVmean	SUVmax	SUVSD	SUVmean	SUVmax	SUVSD	SUVmean	SUVmax
1	1	2	11.7	37	1	0.3	1	0.2	1.6	3.4	0.7	11.7	57	66.6667	2	12.9	37.8	1.1	0.5	1.1	0.2	1.7	2.7	0.4	11.7273	62	40	2	12.8	36.5	0.9	0.5	1.1	0.2	1.2	1.7	0.3	14.2222	61.5	40	1	15.9	36.5	0.9	0.6	1.2	0.2	1.3	2.1
	2		6.6	6.6	0.6	0.3	1	0.2				11	31.5			6.6	6.4	0.5	0.5	1.1	0.2				13.2	30.5			6.6	6.1	0.5	0.5	1.1	0.2				13.2	30.5			6.7	6.2	0.5	0.6	1.2	0.2
	3		7	9.2	0.9	0.3	1	0.2				7.77778	33.5			7.4	8.7	0.5	0.5	1.1	0.2				14.8	34.5			7.3	8	0.4	0.5	1.1	0.2				18.25	34			5.6	8.6	0.5	0.6	1.2	0.2
2	4	3	4.9	9.8	0.7	0.7	2.3	0.4	1.1	1.6	0.3	7	10.5	57.1429	3	5	8.4	0.8	0.4	1.7	0.2	1.3	2.1	0.3	6.25	23	50	3	5.1	8.2	0.4	0.4	1.5	0.2	1.5	2.2	0.2	12.75	23.5	50	3	5.1	8	0.6	0.4	1.2	0.2	1.4	1.9
3	5	0	7.1	12.3	1	0.6	1.6	0.2	1.5	3.3	0.6	7.1	32.5	33.3333	0	8.1	15.6	0.9	1.1	2.1	0.3	2.1	3.5	0.6	9	23.3333	27.2727	2	8.3	12.13	0.5	0.6	1.3	0.2	2.4	3.6	0.5	16.6	38.5	33.3333	2	8.4	12.5	0.6	0.5	0.9	0.2	2.4	3.3
4	6	0	7.8	7.8	0.7	1	2.1	0.4	1.2	3	0.5	11.1429	17	40	3	7.8	7.8	0.6	1.2	1.8	0.2	1.7	3.1	0.6	13	33	16.6667	3	7.9	7.4	0.8	1.2	1.7	0.2	1.7	3.2	0.6	9.875	33.5	16.6667	3	8.7	11.1	0.7	1.3	1.9	0.3	1.8	2.8
	7		6.3	6.4	0.6	1	2.1	0.4				10.5	13.25			6.2	7.3	0.7	1.2	1.8	0.2				8.85714	25			6.3	6.9	0.7	1.2	1.7	0.2				9	25.5			6.3	6.5	0.5	1.3	1.9	0.3
	8		5	3.8	0.6	1	2.1	0.4				8.33333	10			4.3	3.1	0.6	1.2	1.8	0.2				7.16667	15.5			5	3.3	0.6	1.2	1.7	0.2				8.33333	19			5	3.1	0.6	1.3	1.9	0.3
5	9	3	6.6	15	0.7	0.8	1.7	0.3	0.5	1.6	0.3	9.42857	19.3333	37.5	3	6.5	11.6	0.5	0.8	1.4	0.3	0.5	1.4	0.3	13	19	37.5	3	6.5	11.4	0.4	0.7	1.3	0.2	0.5	1.1	0.2	16.25	29	28.5714	3	6.4	10.4	0.3	0.6	0.9	0.1	0.5	1
	10		6.5	11.1	0.5	0.8	1.7	0.3				13	19			6.5	10.7	0.5	0.8	1.4	0.3				13	19			6.6	11.3	0.5	0.7	1.3	0.2				13.2	29.5			6.6	10.6	0.5	0.6	0.9	0.1
6	11	3	7.4	10.8	0.7	0.4	0.8	0.2	1	2	0.3	10.5714	35	50	3	8	12.4	0.9	0.5	1	0.2	1.2	2.1	0.3	8.88889	37.5	40	2	8	11.4	0.5	0.7	1.3	0.2	1.4	1.8	0.2	16	36.5	28.5714	2	8	11	0.6	0.6	1.2	0.2	1.5	1.9
	12		7.5	9.8	0.6	0.4	0.8	0.2				12.5	35.5			7.7	8.5	0.6	0.5	1	0.2				12.8333	36			7.6	8.7	0.5	0.7	1.3	0.2				15.2	34.5			7.5	7.6	0.6	0.6	1.2	0.2
7	13	3	7.6	7.1	0.7	1	1.7	0.3	1.9	2.9	0.6	10.8571	22	30	3	7.3	6.8	0.5	0.9	1.8	0.4	1.9	2.8	0.4	14.6	16	44.4444	3	7.4	6.8	0.4	1	2	0.4	1.8	2.7	0.3	18.5	16	40	3	7.4	6.6	0.5	0.9	2	0.3	1.9	2.7
	14		8.6	8.2	0.6	1	1.7	0.3				14.3333	25.3333			8.8	8.3	0.6	0.9	1.8	0.4				14.6667	19.75			8.9	8.3	0.5	1	2	0.4				17.8	19.75			8.8	8.2	0.4	0.9	2	0.3
	15		7.2	5.8	0.6	1	1.7	0.3				12	20.6667			6.8	4.4	0.8	0.9	1.8	0.4				8.5	14.75			6.7	4	0.6	1	2	0.4				11.1667	14.25			6.7	4.1	0.4	0.9	2	0.3
8	16	3	7.4	7	0.6	1.3	2.7	0.5	1.4	2.7	0.4	12.3333	12.2	38.4615	3	7.5	7.1	0.5	1.3	3	0.4	1.6	2.3	0.3	15	15.5	30.7692	2	6.6	6.7	0.5	1.3	2.1	0.3	1.7	2.8	0.3	13.2	17.6667	23.0769	3	7.4	6.7	0.5	1.5	2.2	0.3	1.8	2.4
	17		6.8	8.9	0.6	1.3	2.7	0.5				11.3333	11			6.8	8.4	0.6	1.3	3	0.4				11.3333	13.75			6.8	8.6	0.6	1.3	2.1	0.3				11.3333	18.3333			6.9	8.8	0.4	1.5	2.2	0.3
9	18	0	8.4	13.3	0.8	2.4	1.6	0.3	1	3.1	0.6	10.5	20	12.5	0	8.3	10.8	0.6	0.4	1	0.2	1.2	2.5	0.4	13.8333	39.5	50	0	8.4	10.2	0.5	0.5	1.3	0.2	1.2	2.9	0.4	16.8	39.5	40	1	8.6	10.4	0.5	0.6	1.9	0.3	1.3	2.8
10	19	3	6.2	9.9	0.6	1	1.4	0.23	1.1	2.2	0.5	10	19.9	23.7	3	6.7	9.5	0.65	1.1	2.1	0.25	1.6	2.3	0.3	10.3	22	22.3	3	9	10.9	0.7	1.4	2	0.3	1.5	2	0.3	13.7	23.1	20	3	8.9	11.6	0.6	1.4	2	0.25	1.6	2
11	20	2	9.6	21.3	0.7	1	1.6	0.3	1.5	2	0.2	13.7143	28.6667	30	3	12.2	21.3	1.1	1.1	1.7	0.3	1.4	1.8	0.2	11.0909	37	27.2727	3	9.7	20.8	0.7	1.2	1.9	0.3	1.4	1.5	0.1	13.8571	28.3333	25	3	12.3	20.6	0.9	1.3	2	0.2	1.8	2.4
	21		9.1	29.9	0.6	1	1.6	0.3				15.1667	27			9.2	29.3	0.6	1.1	1.7	0.3				15.3333	27			9.3	29.8	0.5	1.2	1.9	0.3				18.6	27			6.3	29.7	0.6	1.3	2	0.2
12	22	0	6.5	11.5	0.5	1	2	0.5	1.4	2.4	0.4	13	11	50	0	6.6	9.9	0.4	1	1.9	0.4	1.6	2.4	0.4	16.5	14	40	1	6.5	10.1	0.4	0.9	1.4	0.2	1.7	2.3	0.3	16.25	28	22.2222	1	6.6	10.2	0.5	0.9	1.3	0.1	1.9	2.4
	23		5	8	0.5	1	2	0.5				10	8			5	7.6	0.5	1	1.9	0.4				10	10			5.1	11	0.4	0.9	1.4	0.2				12.75	21			4.9	8.2	0.7	0.9	1.3	0.1
13	24	3	5.1	4.7	0.5	0.6	2.2	0.5	1.6	3.1	0.6	10.2	9	83.3333	2	5.1	3.8	0.5	0.9	2.6	0.5	1.3	2	0.2	10.2	8.4	55.5556	3	5.2	3.8	0.5	0.9	2.1	0.4	1.2	1.8	0.2	10.4	10.75	44.4444	2	5.3	3.9	0.4	0.9	2	0.4	1.2	1.8
14	25	2	6.7	10.9	0.5	1.1	2.1	0.4	1.5	2.1	0.2	13.4	14	36.3636	2	6.6	10.5	0.4	1	2.2	0.4	1.4	1.9	0.2	16.5	14	40	2	6.6	10.3	0.5	1.1	2	0.3	1.6	2.1	0.2	13.2	18.3333	27.2727	3	6.7	10.4	0.4	1.2	2	0.3	1.7	2
	26		6.3	7.7	0.5	1.1	2.1	0.4				12.6	13			6.1	6.7	0.5	1	2.2	0.4				12.2	12.75			5.9	6.5	0.8	1.1	2	0.3				7.375	16			5.9	6.2	0.6	1.2	2	0.3
15	27	3	6.3	4.7	0.5	1.2	2.1	0.3	1.4	2.4	0.3	12.6	17	25	3	7	6.9	0.6	1.1	1.9	0.3	1.5	2.1	0.3	11.6667	19.6667	27.2727	3	6	5.6	0.4	1	1.4	0.1	1.5	1.9	0.2	15	50	10	3	6.6	6.9	0.4	1.1	1.6	0.2	1.3	1.7
	28		5.8	7.1	0.5	1.2	2.1	0.3				11.6	15.3333			6.7	7.4	0.5	1.1	1.9	0.3				13.4	18.6667			6.5	7.4	0.6	1	1.4	0.1				10.8333	55			6.3	7.7	0.6	1.1	1.6	0.2
16	29	1	5.1	5.2	0.8	1.1	2.2	0.5	1.3	2.1	0.5	6.375	8	45.4545	2	5.6	5.4	0.8	1.3	3	0.6	1.1	2.1	0.5	7	7.16667	46.1538	2	5.5	5.6	0.7	1.6	2	0.3	1.6	2.5	0.4	7.85714	13	18.75	3	5.4	5.6	0.7	1.5	2	0.2	1.5	3.5
	30		6.3	6.9	0.8	1.1	2.2	0.5				7.875	10.4			5.7	5.1	0.9	1.3	3	0.6				6.33333	7.33333			5.5	4.4	0.4	1.6	2	0.3				13.75	13			5.6	6.8	1	1.5	2	0.2
	31					1	1.6	0.3	1.3	2.3	0.4			30	1	6.1	4.3	0.4	1	1.7	0.4	1.3	2.5	0.4	15.25	12.75	40	2	6	3.8	0.4	1.1	1.6	0.2	1.8	2.8	0.5	15	24.5	18.1818	3	5.9	4	0.4	1.3	2	0.4	1.1	1.7
17	32	0	7.7	7.9	0.6	0.9	2.9	0.6	1.2	2.1	0.5	12.8333	11.3333	66.6667	0	8	8.6	0.9	1	2.6	0.5	1.5	3.7	0.8	8.88889	14	50	0	8.1	7.7	0.6	0.8	1.4	0.2	1.5	2.6	0.4	13.5	36.5	25	1	8.1	7.9	0.4	0.8	1.4	0.2	1.6	2.7
	33		12.2	25.1	1.1	0.9	2.9	0.6				11.0909	18.8333			8.7	25.6	0.6	1	2.6	0.5				14.5	15.4			11.3	25.3	1.1	0.8	1.4	0.2				10.2727	52.5			12.7	24.3	0.9	0.8	1.4	0.2
	34		10.8	31.1	0.9	0.9	2.9	0.6				12	16.5			11.1	30.1	0.7	1	2.6	0.5				15.8571	20.2			11.2	29.6	0.9	0.8	1.4	0.2				12.4444	52			11.2	28	0.6	0.8	1.4	0.2
18	35	3	4.7	2	0.4	0.9	1.6	0.3	1.7	2.3	0.3	11.75	12.6667	33.3333	3	4.9	1.9	0.5	1.1	1.6	0.3	1.8	2.5	0.2	9.8	12.6667	27.2727	3	4.8	1.9	0.4	1.1	1.7	0.2	1.8	2.4	0.2	12	18.5	18.1818	3	5.1	1.9	0.4	1.1	1.6	0.2	1.8	2.5
19	36	3	6.4	5.4	0.5	1.5	2.8	0.6	2	3.6	0.6	12.8	8.16667	40	3	6.5	4.4	0.4	1.9	3.2	0.6	2	3.5	0.4	16.25	7.66667	31.5789	3	6.4	2.3	0.5	2.6	1.8	0.4	2	2.7	0.3	12.8	9.5	15.3846	3	7.2	4.4	0.4	1.8	2.4	0.2	2.2	2.9
20	37	3	7.8	10.4	0.6	1	2.7	0.5	1.3	1.9	0.2	13	13.6	50	3	7.6	9.7	0.5	0.9	1.9	0.4	1.4	2.4	0.4	15.2	16.75	44.4444	3	9.1	9.4	0.6	0.9	1.4	0.2	1.5	2.3	0.3	15.1667	41	22.2222	3	8.6	9.2	0.4	0.8	1.3	0.2	1.3	2
21	38	1	10.9	16.4	1.1	1.1	2.2	0.5	1.3	2.1	0.5	9.90909	19.6	45.4545	1	9.7	15.6	0.6	1.6	3	0.5	1.6	2.6	0.9	16.1667	16.2	31.25	1	7.7	15.6	0.5	1.6	3	0.4	1.1	2.1	0.5	15.4	15.25	25	1	9	14.4	0.6	1.3	2	0.4	1.6	2.5
	39		7.5	16.5	0.7	1.1	2.2	0.5				10.7143	12.8			7	15.1	0.8	1.6	3	0.5				8.75	10.8			6.4	14.8	0.5	1.6	3	0.4				12.8	12			7.8	14.7	0.7	1.3	2	0.4
	40		6.4	16.7	0.8	1.1	2.2	0.5				8	10.6			7.1	17.2	0.9	1.6	3	0.5				7.88889	11			7.8	16.8	0.4	1.6	3	0.4				19.5	15.5			8.5	17.3	0.4	1.3	2	0.4
22	41	1	10	12.6	1.3	0.9	1.6	0.3	1.5	2.3	0.5	7.69231	30.3333	33.3333	2	6.8	12	0.5	1.3	3	0.7	1.1	2.1	0.5	13.6	7.85714	53.8462	2	7.7	12	0.6	1.3	2	0.4	1.6	2.5	0.4	12.8333	16	30.7692	2	7.2	11.8	0.4	1.5	2.8	0.4	1.5	3.2
23	42	3	6.6	10.5	0.8	0.9	1.5	0.2	1.2	1.7	0.2	8.25	28.5	22.2222	3	6	9.6	0.5	1.1	1.7	0.2	1.1	1.4	0.2	12	24.5	18.1818	3	6.5	9.5	0.4	1.1	1.6	0.2	1.1	1.4	0.2	16.25	27	18.1818	3	6.4	9.4	0.5	1	1.4	0.2	1.1	1.5
	43		5	4.8	0.5	0.9	1.5	0.2				10	20.5			5.1	4.3	0.8	1.1	1.7	0.2				6.375	20			4.3	4.2	0.4	1.1	1.6	0.2				10.75	16			5.1	4.1	0.5	1	1.4	0.2
24	44					0.9	1.1	0.5	1.1	1.5	0.4			58.1	1	6.5	8.7	1.2	0.9	1.1	0.4	1.1	1.5	0.4	3.6	15.4	42.3	2	7.7	8.8	0.9	0.9	1.6	0.4	1.6	2.6	0.4	5.3	19.7	38.9	3	8.9	9.3	1.1	1.6	2.4	0.4	2.1	3.5
	45		5.1	5.2	0.8	0.9	1.1	0.5				6.375	8.4			4.9	5.1	0.5	0.9	1.1	0.4				9.8	10			5	5.1	0.6	0.9	1.6	0.4				8.33333	10.25			5.2	5.1	0.5	1.6	2.4	0.4
	46		5	3.3	0.5	0.9	1.1	0.5				10	8.2			4.2	3	0.6	0.9	1.1	0.4				7	8.25			4.9	2.8	0.6	0.9	1.6	0.4				8.16667	10			4.9	2.7	0.5	1.6	2.4	0.4
25	47	3	7	8.7	0.5	1	2.8	0.4	0.9	1.4	0.2	14	15	40	3	7.3	7.8	0.6	0.8	1.8	0.3	0.9	1.3	0.1	12.1667	21.6667	37.5	3	7.2	7.2	0.5	0.8	1.5	0.2	1	1.2	0.1	14.4	32	25	3	7.1	7	0.4	0.7	1.4	0.2	1.4	1.5
26	48	1	6.9	10.2	0.7	1.1	1.8	0.3	1.4	1.9	0.3	9.85714	19.3333	27.2727	1	7.6	10.3	0.8	1.2	1.7	0.2	1.5	2.1	0.3	9.5	32	16.6667	1	7.4	10.1	0.6	1.2	1.8	0.2	1.4	1.9	0.3	12.3333	31	16.6667	1	7.8	10.3	0.4	1.2	1.7	0.2	1.4	1.9
	49		5.4	4.5	0.6	1.1	1.8	0.3				9	14.3333			5.1	4	0.7	1.2	1.7	0.2				7.28571	19.5			5.1	3.9	0.6	1.2	1.8	0.2				8.5	19.5			5.2	4.1	0.5	1.2	1.7	0.2
	50		5.5	4.4	0.5	1.1	1.8	0.3				11	14.6667			5.2	4.3	0.5	1.2	1.7	0.2				10.4	20			5.3	4.3	0.7	1.2	1.8	0.2				7.57143	20.5			5.3	4.2	0.7	1.2	1.7	0.2
27	51	1	5.8	7	0.8	0.9	1.6	0.3	1.5	2.3	0.5	7.25	16.3333	33.3333	2	5.9	6.4	0.8	1.3	3	0.7	1.1	2.1	0.5	7.375	6.57143	53.8462	2	5.8	5.8	0.3	1.2	2.1	0.4	1.3	3.5	0.7	19.3333	11.5	33.3333	2	5.8	5.9	0.6	1.5	2.1	0.4	1.3	3.5
	52		5.9	6.1	0.9	0.9	1.6	0.3				6.55556	16.6667			5.8	6.3	0.7	1.3	3	0.7				8.28571	6.42857			5.9	6.1	0.5	1.2	2.1	0.4				11.8	11.75			5.9	6.5	0.4	1.5	2.1	0.4
28	53	0	6.7	6.2	0.7	1	2.3	0.4	1.8	2.8	0.4	9.57143	14.25	40	0	6.8	4.3	0.9	1.1	2.3	0.3	2	2.7	0.3	7.55556	19	27.2727	0	6.7	4.4	0.4	1.1	1.8	0.6	1.9	2.8	0.3	16.75	9.33333	54.5455	1	6.8	4.5	0.6	1	1.6	0.2	2	2.7
29	54	3	9.2	17.9	0.9	1.1	2.5	0.5	0.6	1.9	0.3	10.2222	16.2	45.4545	3	9.3	16.3	0.6	1	2.4	0.6	0.6	1	0.2	15.5	13.8333	60	2	9.4	15.4	0.9	0.4	1	0.2	0.7	1.2	0.2	10.4444	45	50	2	8.4	16.7	0.5	0.9	2.1	0.5	0.8	1.2
	55		12.5	28.5	0.9	1.1	2.5	0.5				13.8889	22.8			9.5	24.6	0.8	1	2.4	0.6				11.875	14.1667			9.9	25.9	0.5	0.4	1	0.2				19.8	47.5			9.9	24.2	0.9	0.9	2.1	0.5
	56		6.4	7.4	0.5	1.1	2.5	0.5				12.8	10.6			6.4	7.4	0.7	1	2.4	0.6				9.14286	9			6.5	6.5	0.5	0.4	1	0.2				13	30.5			6.5	6.4	0.5	0.9	2.1	0.5
30	57	3	10	15.6	0.9	1.2	2.4	0.4	1.2	1.9	0.4	11.1111	22	33.3333	3	10.1	15.2	0.6	1.2	2	0.3	1.2	2	0.4	16.8333	29.6667	25	3	10.2	14.8	0.9	1.2	1.7	0.3	1.4	2.1	0.3	11.3333	30	25	3	11.1	14.9	0.8	1.1	1.7	0.3	1.5	2.1
	58		12.1	21.7	0.9	1.2	2.4	0.4				13.4444	27.25			12.8	24.2	0.9	1.2	2	0.3				14.2222	38.6667			12.9	23.2	1.3	1.2	1.7	0.3				9.92308	39			12.5	23.1	0.7	1.1	1.7	0.3
	59		6.7	7.5	0.7	1.2	2.4	0.4				9.57143	13.75			6.9	6.8	0.6	1.2	2	0.3				11.5	19			7.6	8.1	0.4	1.2	1.7	0.3				19	21.3333			7.7	7.9	0.7	1.1	1.7	0.3
31	60	3	6.7	7.6	0.6	0.8	2	0.4	0.7	1.4	0.3	11.1667	14.75	50	3	6.2	6.1	0.4	0.9	2.2	0.4	0.8	1.4	0.2	15.5	13.25	44.4444	3	5.8	5.3	0.4	0.9	2.4	0.4	0.8	1.1	0.1	14.5	12.25	44.4444	3	5.8	4.8	0.4	0.9	2.2	0.4	0.8	1.1
	61		5.1	4.3	0.5	0.8	2	0.4				10.2	10.75			5.1	4.1	0.7	0.9	2.2	0.4				7.28571	10.5			4.9	4.1	0.5	0.9	2.4	0.4				9.8	10			4.9	4.3	0.6	0.9	2.2	0.4
	62		6.6	9.1	0.5	0.8	2	0.4				13.2	14.5			6.3	8.8	0.8	0.9	2.2	0.4				7.875	13.5			5.7	8.4	0.4	0.9	2.4	0.4				14.25	12			6	8.3	0.7	0.9	2.2	0.4
32	63	1	5.5	8	1.1	1.1	2.4	0.9	0.9	1.9	0.4	5	4.88889	81.8182	1	5.4	6.1	0.8	1.1	2.4	0.7	0.9	1.9	0.4	6.75	6.14286	63.6364	2	5.3	5.3	0.4	1.4	2.6	0.4	1.2	2.3	0.7	13.25	9.75	28.5714	2	5.5	5.6	0.6	1.8	2.8	0.3	1.5	3.2
	64		4.8	6.3	0.8	1.1	2.4	0.9				6	4.11111			4.7	4.8	0.6	1.1	2.4	0.7				7.83333	5.14286			4.7	5	0.4	1.4	2.6	0.4				11.75	8.25			4.8	5	0.6	1.8	2.8	0.3
33	65	3	6.6	7.3	0.5	1.2	2.6	0.5	2.1	4.4	0.8	13.2	10.8	41.6667	3	7.2	7.1	0.7	1	2	0.3	2.1	3.6	0.6	10.2857	20.6667	30	3	6.4	6.9	0.4	1.2	2.1	0.3	2	2.9	0.4	16	17.3333	25	3	6.7	7.1	0.5	1.2	2	0.2	2	2.9
	66		7	9.5	0.9	1.2	2.6	0.5				7.77778	11.6			7.1	9.1	0.5	1	2	0.3				14.2	20.3333			6.6	9.9	0.4	1.2	2.1	0.3				16.5	18			7.1	9.9	0.4	1.2	2	0.2
34	67	3	5.2	3.9	0.4	0.9	1.8	0.3	1.8	3.2	0.6	13	14.3333	33.3333	3	5.2	3.9	0.5	1.1	1.6	0.3	1.8	2.4	0.3	10.4	13.6667	27.2727	3	5.2	3.9	0.4	1.1	1.8	0.3	1.6	2.2	0.2	13	13.6667	27.2727	3	5.2	3.9	0.6	1	1.3	0.2	1.7	2.2
35	68	3	6.4	6.4	0.8	1.4	2.4	0.5	1.1	1.9	0.4	8	10	35.7143	1	6.9	7	1.1	1.1	2	0.5	1.5	2.7	0.6	6.27273	11.6	45.4545	2	6.7	6.8	0.7	1.4	2.8	0.3	1.3	2.2	0.4	9.57143	17.6667	21.4286	3	6.5	6.8	0.6	2	2.9	0.3	1.8	3.6
36	69	0	6.6	13.2	0.6	1	2.4	0.5	1.1	2.3	0.4	11	11.2	50	0	7.1	11.2	0.5	1.1	1.6	0.2	1.5	2.7	0.4	14.2	30	18.1818	0	6.5	10.8	0.6	1.4	2.1	0.3	1.4	2.5	0.3	10.8333	17	21.4286	1	6.7	10.2	0.4	1.4	2	0.2	1.5	2.5
37	70	3	6.5	7.9	0.5	0.9	2.5	0.5	1.3	2.7	0.5	13	11.2	55.5556	3	6.4	5.8	0.5	0.9	1.7	0.3	1.1	1.8	0.3	12.8	18.3333	33.3333	3	6.2	5.9	0.9	0.8	1.3	0.2	1.3	1.8	0.2	6.88889	27	25	3	6.4	6.4	0.4	0.9	1.4	0.2	1.3	1.7
38	71	3	7	16.5	0.6	0.6	1.4	0.3	1.1	2.7	0.6	11.6667	21.3333	50	3	7.9	15.3	0.5	0.7	1.5	0.2	1.1	1.7	0.3	15.8	36	28.5714	3	6.8	14.9	0.5	0.7	1.7	0.3	1.1	1.6	0.2	13.6	20.3333	42.8571	3	6.2	14.7	0.4	0.7	1.5	0.2	1.2	1.5
39	72	3	7	11.9	0.6	0.9	1.9	0.4	1.2	2.7	0.4	11.6667	15.25	44.4444	3	7	10.5	0.5	0.8	1.4	0.3	1.2	1.7	0.3	14	20.6667	37.5	3	6.9	9.9	0.4	0.8	1.6	0.3	1.3	1.6	0.2	17.25	20.3333	37.5	3	7.2	9.9	0.6	1	1.8	0.3	1.3	1.6
40	73	0	7.2	11.2	0.7	1.5	3.4	0.7	1.8	4.4	0.6	10.2857	8.14286	46.6667	0	6.5	11.8	0.5	1.4	3.1	0.6	1.8	2.4	0.3	13	8.5	42.8571	0	7.3	12.3	0.8	1.2	2.6	0.5	1.7	2.3	0.2	9.125	12.2	41.6667	2	7.5	11.9	0.6	1.1	2.3	0.4	1.8	2.3
	74		5.3	5.7	0.6	1.5	3.4	0.7				8.83333	5.42857			4.9	6	0.5	1.4	3.1	0.6				9.8	5.83333			5.3	6.3	0.5	1.2	2.6	0.5				10.6	8.2			5.5	6.1	0.5	1.1	2.3	0.4
41	75	3	6.2	5.9	0.6	0.4	1	0.2	0.7	1.2	0.2	10.3333	29	50	3	6.2	5.8	0.4	0.4	0.7	0.1	0.7	1.1	0.2	15.5	58	25	3	6.6	5.5	0.6	0.4	0.5	0.1	0.8	1	0.1	11	62	25	3	6.3	5.2	0.5	0.5	0.6	0.1	0.8	1
	76		6	10.6	0.6	1.6	3	0.5	0.9	1.6	0.4	10	8.8	31.25		5.9	9.4	0.7	1.7	2.3	0.3	1.2	2.2	0.4	8.42857	14	17.6471		6.3	9.2	0.4	1.7	2.1	0.2	1.4	1.9	0.2	15.75	23	11.7647		6.6	9.2	0.4	1.8	2.1	0.2	1.5	1.8
	77		7.6	10.7	0.6	1.6	3	0.5				12.6667	12			7.5	9.4	0.5	1.7	2.3	0.3				15	19.3333			8	9.4	0.7	1.7	2.1	0.2				11.4286	31.5			8.4	8.6	0.5	1.8	2.1	0.2
42	78	1	6.1	8.5	1.1	0.97	2.8	0.88	1.1	2.1	0.4	5.54545	5.82955	90.7216	2	7.4	6.7	1.1	1.2	2.8	0.4	1.1	2.1	0.4	6.72727	15.5	33.3333	2	7.2	7.3	0.6	1.5	2.1	0.4	1.3	3.5	0.7	12	14.25	26.6667	3	7.1	7.2	0.6	2.6	2.7	0.1	1.6	2.9
43	79	3	5.6	5.6	0.6	1.5	3.7	0.6	1.9	3	0.4	9.33333	6.83333	40	3	6.1	4.1	0.6	1.4	2.1	0.3	1.9	2.4	0.2	10.1667	15.6667	21.4286	3	5.8	3.9	0.3	1.4	1.8	0.2	1.9	2.4	0.3	19.3333	22	14.2857	3	6	3.9	0.4	1.4	1.8	0.2	2	2.5
	80		5.7	6.3	0.9	1.5	3.7	0.6				6.33333	7			5.9	7.1	0.7	1.4	2.1	0.3				8.42857	15			6	7.2	0.5	1.4	1.8	0.2				12	23			6	7.1	0.7	1.4	1.8	0.2
	81		7.8	11.7	0.9	1.5	3.7	0.6				8.66667	10.5			8.1	12	0.5	1.4	2.1	0.3				16.2	22.3333			8.3	13	0.5	1.4	1.8	0.2				16.6	34.5			8.5	13.6	0.4	1.4	1.8	0.2
44	82	0	6.3	16	0.7	0.7	1.1	0.2	1	1.6	0.2	9	28	28.5714	0	5.6	12.3	0.4	0.7	1.2	0.2	1.1	2	0.2	14	24.5	28.5714	0	5.9	11.5	0.5	0.8	1.4	0.2	1.2	1.9	0.3	11.8	25.5	25	1	5.8	11.3	0.4	0.8	1.3	0.2	1.4	2
45	83	2	5.9	7.3	0.5	0.8	2.4	0.4	1.2	2	0.4	11.8	12.75	50	2	5.1	6.6	0.4	1	2	0.3	1.3	2.2	0.4	12.75	13.6667	30	2	5.3	4.9	0.7	1	1.6	0.2	1.3	2	0.3	7.57143	21.5	20	2	5.4	5.6	0.5	1	1.6	0.2	1.5	2.1
46	84	0	6.3	6	0.7	0.7	1.8	0.4	1.1	1.4	0.2	9	14	57.1429	0	6.3	5.8	0.8	0.6	1.4	0.2	1.3	2.1	0.3	7.875	28.5	33.3333	0	5.9	5.7	0.3	0.8	1.9	0.3	1.5	2	0.3	19.6667	17	37.5	1	6.2	5.6	0.4	0.9	1.5	0.2	1.7	2
	85		5.6	7.6	0.5	0.7	1.8	0.4				11.2	12.25			5.4	6.5	0.9	0.6	1.4	0.2				6	24			6.2	5.5	0.5	0.8	1.9	0.3				12.4	18			5.7	5.7	0.6	0.9	1.5	0.2
47	86	1	4.1	6.2	1.2	1.8	2.4	0.3	1.1	1.9	0.4	3.41667	7.66667	16.6667	1	3.1	5.3	1.1	2.5	3.4	0.3	1.5	3.2	0.6	2.81818	2	12	3	2.6	5	0.6	1.5	2.8	0.4	1.3	3.4	0.5	4.33333	2.75	26.6667	3	1.8	4.9	0.8	1	2	0.6	1.9	3.5
48	87	1	5.7	7.4	0.9	1.6	2.8	0.6	1.1	2.1	0.4	6.33333	6.83333	37.5	3	5.6	7.2	1.1	1.1	1.9	0.3	1.2	2.1	0.4	5.09091	15	27.2727	3	5.5	6.7	1.1	1.6	2	0.2	0.8	2.1	0.3	5	19.5	12.5	3	6	6.6	0.4	1.5	2.4	0.4	2.2	3.8
	88		4.8	4.6	0.9	1.6	2.8	0.6				5.33333	5.33333			4.7	3.9	0.5	1.1	1.9	0.3				9.4	12			4.7	4.4	1	1.6	2	0.2				4.7	15.5			5.1	4.7	0.5	1.5	2.4	0.4
49	89	0	6	9	0.8	1.1	4	0.8	1	2.1	0.5	7.5	6.125	72.7273	1	5.2	9.7	0.4	1.5	3	0.5	1.1	1.8	0.3	13	7.4	33.3333	0	5.1	8.7	0.5	1.2	2.7	0.5	1.2	2.9	0.4	10.2	7.8	41.6667	1	5.2	7.9	0.5	1.1	1.9	0.3	1.4	3.2
50	90	2	6.3	4.4	0.5	0.9	1.8	0.4	0.9	1.6	0.3	12.6	13.5	44.4444	2	5.5	2.2	0.7	0.8	1.4	0.3	1.3	2.2	0.5	7.85714	15.6667	37.5	2	5.5	2.3	0.4	0.7	1.1	0.1	1.6	2.2	0.4	13.75	48	14.2857	2	5.4	2.1	0.4	0.8	1.2	0.2	1.5	2.1
51	91	0	10.5	16.5	0.9	1.3	2.3	0.3	1.7	2.9	0.5	11.6667	30.6667	23.0769	1	9.9	16.8	0.9	1.3	2.3	0.3	1.9	3.5	0.5	11	28.6667	23.0769	1	9.9	15.5	0.5	1.3	2	0.2	1.8	3.1	0.4	19.8	43	15.3846	2	10.2	16	0.4	1.3	1.8	0.2	1.8	2.7
[truncated: 4 more columns]
